# Supplementary material for: Integrative Network Pharmacology and Molecular Docking Analysis Uncovers Multi-Target Mechanisms of Alpha-Mangostin Against Acute Kidney Injury
Source: Foods. 2026 Apr 7;15(7):1270. doi: 10.3390/foods15071270 (PMC13073608; doi:10.3390/foods15071270)
Supplement: Supplementary file 1 [file foods-15-01270-s001.zip]

Archive with 1 entries (1 files):
- foods-4214748-supplementary.pdf
